# Supplementary material for: Integrated Multi-Omics Analysis Reveals Key Regulators of Bovine Oocyte Maturation
Source: Int J Mol Sci. 2025 Apr 23;26(9):3973. doi: 10.3390/ijms26093973 (PMC12071811; doi:10.3390/ijms26093973)
Supplement: Supplementary file 1 [file ijms-26-03973-s001.zip]

Archive with 2 entries (2 files):
- Supplementary Figures S1-S10.pdf
- Supplementary Table S1.xlsx
