# Supplementary material for: Integrated Multi-Omics Analysis Reveals Key Regulators of Bovine Oocyte Maturation
Source: Int J Mol Sci. 2025 Apr 23;26(9):3973. doi: 10.3390/ijms26093973 (PMC12071811; doi:10.3390/ijms26093973)
Supplement: Supplementary file 1 [file ijms-26-03973-s001.zip › Supplementary Table S1.xlsx]

## Sheet: Sheet 1
Supplementary Table S1, related to Figure 1
Metabolomic profiling of GV and MII oocytes
Compound	MII vs GV
	VIP	P	Fold changea
L-Carnitine	2.07958	3.09436e-09	0.102314
Glucose 6-phosphate	2.09553	1.86476e-06	5.8301
Uridine monophosphate (UMP)	2.10792	2.87293e-06	6.10939
UDP-N-acetylglucosamine	2.06517	2.70644e-05	3.8518
Glycerol-3-phosphate	2.13052	3.17657e-05	9.82637
Acetyl-L-carnitine	2.02027	8.77749e-05	0.106132
LPE 22:5	1.52514	8.9768e-05	1.95035
cAMP	1.32847	0.000116694	0.719883
Glu-Gln	2.20726	0.000129705	14.1958
L-Threonine	1.00644	0.000236947	0.825473
Lysope 18:1	1.43128	0.00023998	1.85359
3-Indoleacrylic acid	1.4091	0.000465601	0.633551
Pizotifen	2.07786	0.000511129	3.85568
8-Aminooctanoic acid	1.98522	0.000770387	0.251805
Carnosine	1.28309	0.000994067	0.722483
Adenosine 5'-monophosphate	1.91584	0.00102619	4.15055
NADH	1.92909	0.0010486	4.54362
3'-O-Methylcytidine	2.12515	0.00107416	12.3241
LPE 16:0	1.18159	0.00125194	1.64067
Uracil	1.15666	0.00143944	0.768259
Glucose-1,6-bisphosphate	1.94329	0.00154596	0.203625
Adrenic acid	1.71535	0.00160859	2.21637
LPE 20:4	1.59177	0.00161233	2.19687
LPE 18:2	1.48876	0.0016939	2.00036
DL-Lysine	1.82255	0.00178969	0.459182
LPE 21:1	0.793249	0.00217394	1.41591
Adenine	0.343943	0.0023156	1.23499
PD 0200347	1.85291	0.00234596	0.459551
Asaraldehyde	1.30228	0.00258454	0.678078
N-acetyl-D-glucosamine	2.03526	0.00279653	2.76242
Pyridoxine	1.47754	0.00281725	0.607986
PC O-40:6	1.14305	0.00308471	1.7649
Cytidine	2.10306	0.00315546	5.82798
Eicosapentaenoic acid	1.53917	0.00458487	2.15814
Testosterone	1.27749	0.00458734	0.729368
Guanosine 5'-diphospho-ß-L-fucose	2.05711	0.00469695	3.46025
11β-Hydroxyandrosterone	1.6603	0.00496668	0.460837
L-Dopa	1.82049	0.00548282	1.93766
Lenalidomide	1.35195	0.00555678	0.644577
Prostaglandin F3α	1.34242	0.00571269	1.66455
Deoxycytidine	1.41585	0.00576781	0.667089
Oxaceprol	1.72383	0.00593933	1.91958
LysoPE 18:2	1.60752	0.00607592	0.450222
AKB48 N-(4-fluorobenzyl) analog	1.15271	0.00732633	0.759329
Nicotinamide adenine dinucleotide phosphate	1.8036	0.00858897	2.65914
L-Ornithine	1.5554	0.00884269	0.551798
Deoxycholic acid	1.71683	0.00896549	0.44792
N-Acetyl-1-aspartylglutamic acid	1.79648	0.00918762	2.03349
S-Adenosylhomocysteine	1.16427	0.00966796	0.761366
N'2-cinnamoyl-3-(1H-pyrrol-1-yl)thiophene-2-carbohydrazide	1.96164	0.00970656	5.49819
Monoolein	1.52635	0.00974645	0.512962
Glycerophospho-N-palmitoyl ethanolamine	1.51984	0.00994646	0.557693
Quinoline-4-carboxylic acid	1.92672	0.0099518	0.284099
4-acetyl-4-(ethoxycarbonyl)heptanedioic acid	1.52615	0.0104037	0.537321
N1-(2-amino-2-oxoethyl)-2-(isopropylthio)acetamide	1.06351	0.0105876	0.777286
5-Methoxyindole-3-Carbaldehyde	1.41939	0.0110593	0.679808
N-Acetyl-L-methionine	1.78145	0.0112298	2.7465
PC 18:0_20:5	0.842378	0.0112558	1.54359
N-Acetylneuraminic acid	1.77124	0.0113606	3.08438
L-Aspartic acid	1.77394	0.0114095	2.71214
LPC 16:0	0.918283	0.0119216	1.47928
PC 16:0_17:1	0.58838	0.0126485	1.39917
N-P-Coumaroyl Spermidine	1.37775	0.0129762	0.622452
Thymidine 5'-monophosphate	1.79377	0.0135395	3.71565
5-allyl-4,6-dimethyl-2-oxo-1,2-dihydropyridine-3-carbonitrile	1.85009	0.0146776	49.3924
L(-)-Carnitine	1.6358	0.014761	0.402663
20-Hydroxy-(5Z,8Z,11Z,14Z)-eicosatetraenoic acid	1.72674	0.0149474	1.77373
Methyl palmitate	1.4022	0.0149896	1.7528
Docosapentaenoic acid	1.01277	0.0151563	1.58655
8-(1,2-dihydroxy-3-methylbut-3-en-1-yl)-7-methoxy-2H-chromen-2-one	1.18762	0.015555	0.71885
L-Tyrosinemethylester	1.77921	0.0161793	1.79576
N-Acetyl-α-D-glucosamine 1-phosphate	1.72756	0.0170587	3.28351
P-Aminohippuric Acid	1.58753	0.0181851	0.390905
Uridine	1.84581	0.0183984	2.34544
Guanosine monophosphate (GMP)	1.72577	0.0203249	3.60468
PC 40:5	1.05168	0.0203902	1.65074
Artesunate	1.13711	0.0204128	0.737581
N1-pyrazin-2-yl-4-chlorobenzamide	1.13711	0.0204128	0.737581
Thymidine 5'-diphosphate	1.38055	0.0206465	0.64352
Uridine 5'-diphosphogalactose	1.96825	0.0218389	7.10976
PE 19:1_19:2	0.956465	0.021937	1.62261
Proline	1.12297	0.0219576	0.788328
DL-Citrulline	1.54443	0.0220856	0.568214
Cytidine 5'-Monophosphate-N-Acetylneuraminic Acid	1.69505	0.0221753	0.26974
N-Acetyl-aspartic acid	1.97698	0.0228615	2.66754
Gluconolactone	1.67025	0.0230277	2.20587
4-[4-phenyl-5-(trifluoromethyl)-3-thienyl]thiomorpholine-3,5-dione	1.1438	0.0238635	0.73402
2-methyl-2,3,4,5-tetrahydro-1,5-benzoxazepin-4-one	1.85232	0.0248206	19.1564
UMP	1.43053	0.0250826	2.07621
LPE 22:6	1.79912	0.025303	0.307072
2-[6-(1H-benzo[d]imidazol-2-yl)-2-pyridyl]-1H-benzo[d]imidazole	1.66368	0.0254788	4.03202
Progesterone	1.30211	0.0263904	0.72966
PC 33:1	0.410537	0.0265731	1.29248
Undecanedioic acid	1.47257	0.0274896	1.70871
N-Acetyl-Dl-glutamic acid	1.64017	0.0275934	2.35833
Prostaglandin B2	1.81133	0.0278265	0.408635
Corticosterone	1.40715	0.0287495	1.61738
glutamine	1.7758	0.0295348	2.05042
Tetranor-12(S)-HETE	1.01785	0.0298115	0.765349
(-)-Epigallocatechin	1.62201	0.0302411	0.305384
Nervonic acid	1.23376	0.0308152	1.66534
Cyclic ADP-ribose	1.09626	0.0317312	1.68392
LPE 22:4	1.74648	0.0319746	2.03655
6-phenyl-1,2,3,4-tetrahydro-2,5-benzodiazocin-1-one	1.06941	0.0321154	0.740288
1-(4-benzylpiperazino)-2-(pyridin-2-ylamino)propan-1-one	1.2788	0.0326348	0.635561
D-Ribose-1-phosphate	1.80138	0.0327237	4.75101
PA 18:1_18:1	1.93481	0.0330201	6.25875
4-cyanophenyl 4,5,6,7-tetrafluoro-2-methylbenzo[b]furan-3-sulfonate	1.07158	0.0332981	0.74942
methyl 3,4,5-trihydroxycyclohex-1-ene-1-carboxylate	0.848836	0.0338094	1.62057
Argininosuccinic acid	0.86079	0.0340306	1.52863
Cystine	0.991545	0.034235	0.81776
PE O-18:1_20:4	0.360986	0.0358169	1.27339
N,N'-di[4-(2,6-dimethylmorpholino)phenyl]thiourea	1.44255	0.036273	0.541006
5-Aminosalicylic Acid	1.85087	0.0365664	3.15778
5'-S-Methyl-5'-thioadenosine	1.52935	0.03663	0.479524
L-Glutamic acid	2.07985	0.037322	2.77224
Xanthosine	2.24092	0.0376864	0.349185
4-Aminobutyric acid	2.12369	0.0386288	2.88874
Adenosine diphosphate (ADP)	1.20586	0.0388345	0.728044
Epigallocatechin	1.6167	0.0390289	0.340788
4,6-dimethyl-2,7-diphenyl-3,7-dihydro-2H-pyrazolo[3,4-b]pyridin-3-one	1.70127	0.0397629	0.594705
Myristic acid	1.09916	0.0402368	0.710695
PC O-37:5	0.927679	0.0405545	1.65007
all-cis-4,7,10,13,16-Docosapentaenoic acid	1.29799	0.0417233	1.74111
LPG 22:5	0.88869	0.0418375	1.38743
LPE O-18:3	0.889386	0.0421382	1.37867
Pantetheine	1.52455	0.042458	2.14946
Palmitic Acid	1.5374	0.0425743	1.92774
Boc-beta-cyano-L-alanine	1.38542	0.0430118	2.06301
Lysops 22:6	1.6712	0.0430711	2.60574
Pyridoxal 5'-phosphate	1.00745	0.0433313	0.776599
RMH	1.04465	0.04354	0.80639
L-lysine	0.779348	0.0459261	1.37697
Glycoursodeoxycholic acid	1.37868	0.0466074	1.66532
PC 17:0_18:2	0.577832	0.0474187	1.45715
(12Z)-9,10,11-trihydroxyoctadec-12-enoic acid	1.37037	0.0482282	0.511871
KMH	1.22269	0.0498105	0.786433
Propionylcarnitine	1.54341	0.0499115	0.34203
Unchanged metabolites
PE O-18:2_22:5	0.590782	0.0513895	1.47721
7-{[(2E)-3,7-dimethylocta-2,6-dien-1-yl]oxy}-2H-chromen-2-one	1.08106	0.0515998	0.74792
Taurochenodeoxycholic acid	0.742142	0.0526052	1.20408
L-Pyroglutamic acid	1.21666	0.0527553	0.663702
L-Hydroxyproline	1.91844	0.0531144	1.13922
Tretinoin	1.37694	0.0533294	1.63709
Vindoline	1.96954	0.0533799	0.667299
LPC 22:4	1.10284	0.0549391	1.46942
4-Guanidinobutyric acid	1.13324	0.0569731	0.700059
Phosphopyruvic acid	0.43034	0.0570755	0.801647
Cytidine 5'-monophosphate (hydrate)	1.96312	0.0572145	0.45923
Metanephrine	0.882446	0.0578135	0.699831
PC 17:0_18:4	0.444362	0.0584946	1.23298
LPC 42:12-SN2	1.37708	0.0600294	0.613791
2-[(3S)-1-(2-Thienylmethyl)-3-pyrrolidinyl]-1,3-benzoxazole	1.54424	0.0608868	0.61983
LPS 20:4	0.516767	0.0612058	1.53759
Oleoyl-L-α-lysophosphatidic acid	1.3528	0.0612058	1.53759
2-(4-aminophenoxy)isophthalonitrile	1.06754	0.0618975	0.737467
5,6-dimethyl-4-oxo-4H-pyran-2-carboxylic acid	1.17126	0.0627397	0.686361
PC 19:0_20:5	0.423824	0.0631256	1.43394
Valproic acid	0.934298	0.0636263	1.62218
2-({2-oxo-2-[(2-oxo-3-azepanyl)amino]ethyl}sulfanyl)acetic acid	2.18836	0.0644927	0.156821
3-hydroxyquinuclidine-3-carbonitrile hydrochloride	1.12488	0.0651777	0.682974
LPE 36:2	1.74798	0.0656263	1.85821
LPG 18:1	0.856046	0.0658627	1.24902
4-(trifluoromethyl)nicotinic acid	1.2524	0.0659586	1.76261
3-Phosphoglyceric acid	1.8725	0.0669065	1.7138
(R)-Prunasin	0.949056	0.0674897	0.820473
L-Histidine	1.85412	0.068709	0.653677
LPC 16:1-SN1	0.869436	0.0693231	0.776644
NAOrn 16:0/16:0	0.48544	0.0699683	0.196289
N-(9-oxodecyl)acetamide	0.517898	0.0723871	1.43182
Propionyl-L-carnitine	1.13122	0.0730768	0.771962
LPC 17:0	1.21666	0.0752193	1.48204
Azelaic acid	0.989194	0.0761481	1.56476
LPS 16:0	0.550702	0.0762071	1.38133
LPA 16:0	1.01688	0.0762071	1.38133
LPS 18:3	0.624682	0.0762071	1.38133
4-Methyl-2-Oxopentanoic Acid	1.04492	0.0772631	1.66276
6-Methoxy-2-naphthoic acid	0.982094	0.0784144	0.451194
6β-Hydrocodol N-oxide	1.07302	0.078665	0.786162
2,3-Dinor-8-epi-prostaglandin F2α	2.04776	0.0789748	1.96897
CAR 14:1	0.422822	0.0790839	0.785061
(R)-3-Hydroxy myristic acid	1.24446	0.0795982	1.66915
PC O-38:10	0.454864	0.0800502	1.43124
PG 16:0_18:1	0.793534	0.0806774	12.0272
3-Nitro-L-Tyrosine	1.03696	0.0808599	0.788624
Lysopa 16:0	1.85668	0.0826268	1.52615
HexCer 20:3;2O/16:2;O	1.9424	0.0826268	1.52615
8Z,11Z,14Z-Eicosatrienoic acid	1.37348	0.0840137	1.50448
PC 19:0_20:4	0.568742	0.0841874	3.3228
Docosatrienoic acid	0.801004	0.0845063	1.12308
Homo-Gamma-Linolenic Acid (C20:3)	0.224124	0.0851264	0.841774
Guanosine	0.419828	0.0863589	1.92068
UDP-N-acetylglucosamine	1.59248	0.0864537	2.74398
2-Hydroxymyristic acid	1.21424	0.0869091	1.50898
NVP-231	1.11306	0.0873182	0.741946
2-(2'-fluoro[1,1'-biphenyl]-4-yl)-5-methoxy-3-methyl-1H-indole	1.28354	0.0893494	0.790296
N6-Succinyl Adenosine	0.737514	0.0899687	0.300899
5'-Deoxy-5'-(Methylthio)Adenosine	0.974846	0.0910939	0.790494
2-(4-methylphenyl)-5-(3,4,5-trimethoxyphenyl)-2H-1,2,3,4-tetraazole	1.01008	0.0911568	0.762684
4-Oxoproline	0.9982	0.0915078	1.43463
LPC 20:4	0.989108	0.0919433	2.43435
23-Nordeoxycholic acid	1.44424	0.0927397	3.62517
ethyl 2-{2-[(phenylsulfonyl)amino]-1,3-thiazol-4-yl}acetate	0.683634	0.0929847	2.92193
Dl-3-Hydroxy-kynurenine	0.48022	0.0929883	2.37095
YPH	0.770558	0.0936411	0.437457
S-Adenosylhomocysteine	0.37266	0.0936986	0.823502
Stearamide	0.892506	0.0955714	0.724049
4-Hydroxyisoleucine	1.78758	0.0956142	0.576522
2-Methoxybenzaldehyde	1.1225	0.0963653	0.668885
N-[3-(1H-imidazol-1-yl)propyl]-5-methoxy-1H-indole-2-carboxamide	1.3854	0.098508	0.513922
5,8-dihydroxy-10-methyl-5,8,9,10-tetrahydro-2H-oxecin-2-one	1.56292	0.0985192	0.398533
N'1-[1-(2-hydroxyphenyl)ethylidene]-3-methoxybenzene-1-carbohydrazide	0.875286	0.099413	1.64537
Fumaric acid	0.694028	0.0998764	1.51629
PC 35:2	0.402537	0.100911	1.31683
D-Erythrose 4-phosphate	1.51468	0.102045	0.815473
Thr-Leu	1.23132	0.102045	0.815473
3-[4-methyl-1-(2-methylpropanoyl)-3-oxocyclohexyl]butanoic acid	0.920278	0.102056	0.854178
Methylmalonic acid	0.982602	0.102719	1.48817
Capryloylglycine	1.2829	0.105544	1.19271
Traumatic acid	0.322534	0.105582	1.78506
PE O-15:1_18:1	0.54119	0.105638	1.91992
(+/-)7(8)-DiHDPA	0.523682	0.105651	1.50625
LPE O-18:1	0.485101	0.105835	1.51185
LPE 20:2	1.46056	0.106002	1.50662
Neopterin	0.516334	0.106353	1.9235
LPC 14:0	0.452098	0.106433	0.793233
13-Hpotre(R)	1.27364	0.106585	1.62716
10-Undecenoic acid	1.10172	0.108271	1.85007
3-(1-naphthylmethylidene)indolin-2-one	0.873604	0.108587	1.37936
D-(+)-Maltose	1.41502	0.108773	0.413382
Acetylcysteine	1.3107	0.110318	0.442916
PE 36:1	0.677942	0.111837	1.40004
L-Threonic acid-1,4-lactone	1.1891	0.112059	0.779257
D-2-Aminoadipic acid	1.64428	0.112538	0.618062
LPE 22:2	1.73826	0.113124	1.50802
LysoPC 10:0	0.978364	0.113892	0.742797
o-Veratraldehyde	0.779912	0.114176	1.56611
LPG 22:6	0.907408	0.114269	1.27971
LPS 20:1	0.893738	0.115354	1.50131
LPA 20:1	1.114	0.115354	1.50131
LPS 22:4	0.893738	0.115354	1.50131
L-(+)-Tartaric acid	0.527146	0.115423	1.51979
PC 20:3_20:3	0.864684	0.11566	1.48588
4-[3,5-di(tert-butyl)-1H-pyrazol-1-yl]benzoic acid	0.974792	0.116898	0.777007
N-Acetylglycine	1.21954	0.117172	0.546292
N-Acetyl-Dl-glutamic acid	1.9865	0.117365	2.61315
N1-[4-hydroxy-6-(methoxymethyl)pyrimidin-2-yl]acetamide	0.393972	0.117424	0.77952
Deoxyguanosine	1.38242	0.11783	0.0394791
(1E)-5-hydroxy-1,7-diphenylhept-1-en-3-one	1.58098	0.117891	0.717044
LPE 15:0	0.703784	0.118407	1.24073
o-Cresol	1.35888	0.118743	1.49446
FAHFA 18:2/20:4	0.325278	0.11885	1.47949
SPB 16:1;2O	0.812432	0.11902	1.68668
13Z,16Z-Docosadienoic Acid	1.19444	0.12047	1.51434
SPB 15:0;2O	0.529458	0.122775	3.01411
LPS 17:0	0.974346	0.123127	1.45957
LPE 20:3	0.83839	0.123151	2.61296
Dihydroroseoside	0.29731	0.124588	1.48885
N-Acetyl-D-lactosamine	0.717162	0.125898	0.667454
DL-Dipalmitoylphosphatidylcholine	0.949496	0.126074	2.13342
L-Argininosuccinate	0.947502	0.126843	0.476658
Prostaglandin E2-1-glyceryl ester	0.75297	0.126864	0.785284
NAD+	0.688642	0.128798	1.22557
Taurolithocholic acid	1.0794	0.129102	1.49897
LPS 22:1	0.763222	0.129429	1.57332
11(E)-Eicosenoic Acid	0.780354	0.130379	1.3263
LPE O-18:0	0.845938	0.130513	1.46993
4-morpholino-6-phenylthieno[2,3-d]pyrimidine	1.2991	0.130726	0.790331
1-(3-ethyl-2,4-dihydroxy-6-methoxyphenyl)butan-1-one	1.2991	0.130726	0.790331
Glycerol 1-hexadecanoate	1.6096	0.130792	0.722068
Octanedioic acid	1.00988	0.131589	0.546155
LPC 34:2	0.820106	0.131687	1.21703
D-(-)-Quinic acid	0.59609	0.132424	0.467661
PC O-36:4	1.04101	0.132694	1.1996
Biopterin	0.858694	0.136925	0.733894
Estrone	0.327156	0.13727	0.793169
LPE 22:1	1.20762	0.137794	1.50607
N1-tetrahydrofuran-2-ylmethyl-2-cyanoacetamide	0.534016	0.138363	0.753398
PC 17:0_20:4	0.471164	0.139373	1.96696
5-methoxy-2-phenyl-4H-chromen-4-one	1.27978	0.139549	0.258239
Ala-Gln	1.29838	0.139698	2.63586
Asp-Phe	0.507987	0.140629	0.805414
MGDG O-24:4_16:0	1.31908	0.143715	1.42276
Phosphocholine	1.24458	0.144839	1.38273
2'-Deoxycytidine	1.11016	0.14518	0.837876
PC O-31:0	0.778378	0.145358	1.62448
Troxerutin	0.821832	0.145935	0.782425
S-Lactoyglutathione	0.851054	0.147017	1.42667
Heroin-d3	0.541018	0.14773	0.571139
mesaconic acid	0.690868	0.147823	0.817017
3-(4-ethoxyphenyl)-2-(tetrahydro-1H-pyrrol-1-ylcarbonyl)acrylonitrile	1.13646	0.150029	1.58012
PE 17:1_20:4	0.763754	0.150271	1.45935
Alternariol	0.928982	0.150786	0.825777
S-Lactoylglutathione	1.17374	0.150911	0.800955
PE O-16:0_22:4	0.568496	0.151698	3.4437
LPC 18:1	1.0237	0.152739	1.74081
PG 18:2_20:4	1.02778	0.153731	2.19859
LPE O-17:1	1.10344	0.155268	1.43764
Adenosine-5'-diphosphoglucose	1.12048	0.155847	1.44972
10-Nitrolinoleate	2.02116	0.156044	2.55501
Dulcitol	0.879204	0.156465	0.617696
2-hydroxy-6-[(8Z,11Z)-pentadeca-8,11,14-trien-1-yl]benzoic acid	1.16422	0.157531	0.555304
Creatine	0.955716	0.160081	1.29596
3-hydroxy-3,4-bis[(4-hydroxy-3-methoxyphenyl)methyl]oxolan-2-one	1.03732	0.163099	0.718567
LPC 20:1-SN1	1.16636	0.164152	0.839488
8-Iso prostaglandin A2	1.14922	0.164324	1.40429
N2-Methylguanosine	0.930956	0.16496	1.40474
PE O-17:1_22:5	0.282249	0.164974	4.2132
FAHFA 18:1/18:2	1.1095	0.165219	1.44612
(±)12(13)-DiHOME	0.788804	0.165776	1.99255
IDP	1.05402	0.165917	1.68241
HexCer 22:0;2O/18:1;O	1.26906	0.166023	1.4711
2-(4,4-diphenyl-1-piperidinobuta-1,3-dienyl)phenyl acetate	2.12492	0.166199	0.539416
Glycolithocholic acid	0.928104	0.166296	0.56631
PC 36:2	0.524918	0.166944	1.30573
11-trans Leukotriene C4	0.973702	0.168514	1.37262
PG 16:1_18:1	0.612094	0.169066	8.01458
12-oxo Phytodienoic Acid	1.34258	0.169991	2.35582
LPC 18:2-SN1	0.757216	0.170296	0.656473
PC 38:5	0.285286	0.170638	1.35377
2'-Deoxyadenosine	1.07346	0.171641	0.656245
2,6-Dihydroxypurine	1.39724	0.17183	0.636886
Tetradecanedioic acid	0.417388	0.173228	1.45994
N-Acetyl-D-alloisoleucine	1.86012	0.173932	1.42609
WLK	1.2581	0.174078	0.7429
PE O-24:5_16:0	0.502594	0.175241	5.14006
PE 17:0_18:1	0.263146	0.175431	1.20136
N1-(2,3-dihydro-1,4-benzodioxin-2-ylmethyl)-2,2-dimethylpropanamide	1.25036	0.176336	2.00719
Adenosine 3'5'-cyclic monophosphate	1.09192	0.178713	1.43561
LPG 22:4	0.518088	0.178784	1.43482
Fmoc-L-Isoleucine	1.089	0.179514	0.950057
1-Nitrosopiperidine (NPIP)	0.972842	0.18058	1.80422
3-(1-cyano-1,2-dihydroisoquinolin-2-yl)-3-oxopropyl propionate	0.799836	0.180748	1.29224
Urocanic acid	1.15476	0.181981	0.544857
MGDG O-28:4_18:0	0.311226	0.182897	1.42187
Tauroursodeoxycholic acid	0.587508	0.183283	1.39979
isoleucine	1.28806	0.183315	1.30508
(+/-)12(13)-DiHOME	0.278237	0.18344	1.74267
1-(4-methylphenyl)-3-(2-pyridylthio)pyrrolidine-2,5-dione	1.18422	0.183964	2.14686
FAHFA 18:1/20:3	0.42603	0.184519	1.42479
PC 18:1_18:2	0.352121	0.184802	1.23496
2-(Formylamino)Benzoic Acid	1.51012	0.185338	0.692909
N-(2-morpholinophenyl)-2-furamide	1.55662	0.185338	0.692909
N1-(2-oxopropyl)-2-phenylacetamide	0.860346	0.186597	0.412244
L-arginine	0.667778	0.18676	0.401125
PC O-36:3	0.273909	0.187807	1.62665
D-Threose	1.66078	0.189132	1.38872
SM 8:1;2O/26:0	0.24188	0.189633	3.16946
PE 18:2_20:5	0.53374	0.191037	0.357297
13,14-dihydro-15-keto-tetranor Prostaglandin D2	1.2985	0.19137	0.0622103
LPC 20:4-SN1	0.30074	0.192457	0.428614
TKK	1.13884	0.193472	0.148224
PE 17:0_17:1	0.540154	0.19368	1.46935
5-Methylcytosine	1.07482	0.194402	0.652895
Muramic acid	0.503968	0.194569	0.525786
Indirubin	0.879972	0.194966	1.50429
Indole	1.50722	0.197051	0.735292
Uric Acid	0.917768	0.197877	1.397
(±)10(11)-EpDPA	1.07152	0.198505	0.672939
Spermidine	0.672128	0.199158	1.3772
PC 17:0_17:0	0.47682	0.199598	1.24633
PS 17:0_17:1	0.736688	0.201189	3.08372
LPE 19:1	0.93018	0.202273	1.4142
PC O-21:1_18:1	0.883658	0.202397	1.40759
L-(-)-Methionine	0.581028	0.203475	0.565308
LPE 22:3	1.4376	0.20423	1.40409
4-Pyridoxic acid	0.896106	0.205097	1.40087
PC 16:0_16:3	0.44976	0.207022	1.41892
5-Methyluridine	1.86768	0.207689	0.456841
16-Hydroxyhexadecanoic acid	1.3356	0.20788	1.75071
2-Methylbutyroylcarnitine	1.4056	0.20793	0.212647
LPG 20:5	0.952314	0.208418	0.863967
DL-Tryptophan	1.5998	0.209325	0.740318
Indole-3-acrylic acid	1.05008	0.20945	0.740408
Aflatoxin M1	1.229	0.210318	0.697992
LPE 24:2	1.22166	0.212321	1.42631
DL-m-Tyrosine	1.15702	0.212483	0.755767
4-(Diethylamino)salicylaldehyde	1.2084	0.212692	0.470606
PC 18:2_19:2	0.434484	0.213038	1.51177
lithocholic acid	0.460325	0.213276	0.84207
(±)7(8)-DiHDPA	0.269474	0.214308	1.43069
Homovanillic acid	0.694872	0.215212	1.53
L-Glutathione oxidized	0.978806	0.215562	0.539226
LPE O-20:1	1.14306	0.215682	1.43827
Oxymatrine	0.50563	0.216092	1.46947
5-[(Benzoyloxy)methyl]-4,5,6-trihydroxy-2-cyclohexen-1-yl benzoate	1.04232	0.216131	1.36405
LPE O-19:2	1.07438	0.219329	1.39039
1a,1b-Dihomo prostaglandin F2α	0.935016	0.221319	1.37051
PS 18:1_20:1	0.784224	0.221351	1.71313
Lysopc 16:1	0.849642	0.222585	1.34934
Nicotinamide adenine dinucleotide	0.609506	0.222896	1.88066
PC O-18:1_16:0	1.04756	0.225539	4.20374
2-[(3S)-1-Benzyl-3-pyrrolidinyl]-1-methyl-1H-benzimidazole	1.2426	0.225823	2.67004
LPE 38:4	1.62774	0.229405	1.7504
LNAPE 18:2/N-19:1	1.3911	0.230875	1.94868
Elaidic acid	1.49872	0.232616	1.33754
D-(+)-Tryptophan	1.29018	0.232672	1.8091
O-Desmethylnaproxen	1.05576	0.233313	0.72275
3-hydroxy-3-methylpentanedioic acid	1.13658	0.233602	0.729057
1-Methyluric acid	0.972634	0.234957	1.67162
acetyl phospahte	1.11096	0.235286	0.438156
L-Cysteine-glutathione gisulfide	0.747942	0.235494	0.525428
Hypoxanthine	0.892996	0.235717	1.62078
Cer 18:1;2O/24:1	0.643852	0.235847	1.41398
3-N-Methyl-L-histidine	0.711234	0.236339	1.31972
N1-{3-[2-(2-pyridyl)ethyl]phenyl}-4-chlorobenzene-1-sulfonamide	0.746548	0.238178	0.456272
4-Toluenesulfonic acid	0.922002	0.238658	1.54534
2,3-dinor Prostaglandin E1	1.16346	0.240458	2.03485
(2S)-4-Oxo-2-phenyl-3,4-dihydro-2H-chromen-7-yl beta-D-glucopyranoside	0.9314	0.24173	1.2966
RMK	0.76004	0.243585	0.617757
gamma-Glutamylleucine	1.0606	0.244478	1.5876
Nicotinamide adenine dinucleotide phosphate	0.46044	0.24452	1.60893
2-(1H-indol-3-yl)acetic acid	0.925904	0.24477	0.782978
Cystamine	0.829362	0.244781	0.721014
LPE 20:1	0.629476	0.248416	1.62883
Allantoin	1.30466	0.24892	0.55658
RNH	0.793154	0.252878	0.575122
PI 38:4	0.668832	0.25366	0.91625
13,14-Dihydro prostaglandin E1	0.980156	0.253707	0.714723
8-Isoprostaglandin F1β	0.980156	0.253707	0.714723
acetoacetate	1.29314	0.254641	0.467155
5'-Adenylic acid	1.15169	0.254696	1.61835
Flavin adenine dinucleotide (FAD)	0.976514	0.254752	1.43092
Sildenafil N-oxide	1.23896	0.255051	0.853601
N-Acetyl-1-aspartylglutamic acid	1.81394	0.255342	1.5379
2-Amino-1,3,4-octadecanetriol	0.737262	0.255537	1.3739
D-(-)-Salicin	1.19696	0.255741	1.62001
L-Tyrosine	1.20486	0.257969	1.28153
Pyrrole-2-carboxylic acid	0.482722	0.258101	1.39631
PC 15:0_16:0	1.41598	0.25863	1.28692
PG 16:0_20:4	1.18624	0.259618	7.05177
PE 8:0_9:0	0.60992	0.260854	1.14956
2-Aminobenzenesulfonic acid	1.44074	0.261425	0.789118
Cysteinylglycine	1.15074	0.261446	0.668191
Methandrostenolone	0.947278	0.261879	0.669533
PC O-22:4	0.7969	0.26216	1.15776
LSD-d3	0.931746	0.262456	0.834521
D-Sphingosine	0.633776	0.263088	0.805045
Spermine	0.276658	0.263382	1.40172
LPE 14:0	0.441968	0.263742	0.878472
ethyl 2-cyano-3-[(2-oxoazepan-3-yl)amino]acrylate	1.14604	0.267199	0.423687
Cafestol	1.27838	0.26829	0.413065
3-Hydroxy-3-methylglutaric acid	0.957538	0.268293	1.48965
2-Furoic acid	0.93567	0.270202	1.39065
1-Stearoylglycerol	0.955462	0.271784	0.762279
Methionine	1.18226	0.272159	1.67241
DL-Panthenol	1.67812	0.272823	0.474422
(3R)-8-hydroxy-3-(4-methoxyphenyl)-3,4-dihydro-1H-2-benzopyran-1-one	1.47086	0.27313	2.51022
N-Acetyl-L-histidine	1.3533	0.273216	1.31424
Nonanoic acid	0.4767	0.273534	1.51293
PC O-35:1	0.374432	0.274564	1.79489
N-(4-butyl-2-methylphenyl)-N'-[4-(4-methylpiperazino)phenyl]urea	0.96005	0.275688	0.870886
2-(tert-butyl)-6,7-dimethoxy-4H-3,1-benzoxazin-4-one	1.53314	0.276108	0.417807
1a,1b-Dihomo prostaglandin E1	0.954376	0.277903	1.36694
Adenosine	1.00998	0.277991	0.825727
3-Methylindole	1.56632	0.2794	0.394893
octadec-9-ynoic acid	0.686428	0.280912	0.762796
SKK	0.924698	0.28102	0.787991
Sphingosine (d18:1)	0.85686	0.281966	4.91516
Cholesterol	1.33314	0.283067	0.910743
Phosphoenolpyruvic acid	1.4607	0.28499	1.4652
Ethyl oleate	1.82632	0.28637	0.496199
3-hydroxy-6-methoxy-2-phenyl-4H-chromen-4-one	1.91526	0.28709	0.444137
Sedoheptulose 1,7-bisphosphate	0.689466	0.287378	1.34984
Inositol	0.212849	0.287833	0.400814
PE 18:1_18:2	1.1955	0.289053	1.38434
PC 40:4	0.500004	0.291141	2.02942
5α-Pregnan-3,20-dione	0.675652	0.292286	1.33958
Methyl 3-indolyacetate	0.971712	0.292564	0.613835
5-(tert-butyl)-2-methyl-N-(5-methyl-3-isoxazolyl)-3-furamide	1.45954	0.292564	1.42545
Deoxyadenosine	0.538189	0.292732	0.811842
Estradiol	0.29758	0.29359	1.7888
17alpha-Hydroxyprogesterone	0.700962	0.295655	0.895769
11-Ketoetiocholanolone	1.53988	0.296168	1.65079
3-(2-naphthyl)-5-(trifluoromethyl)-1H-pyrazole	1.44208	0.296966	1.40577
Sulfaquinoxaline	1.07494	0.296966	1.40577
Bilirubin	0.760408	0.297334	1.28541
Adenylocuccinic Acid	0.920222	0.297847	1.29526
4-(2,3-dihydro-1,4-benzodioxin-6-yl)butanoic acid	1.05006	0.297859	0.597974
1,2-di(3,4-dimethoxyphenyl)diaz-1-ene	0.809486	0.29991	0.852257
LNAPE 17:1/N-18:1	1.52114	0.301834	1.72123
PC 20:0_22:6	0.779602	0.302974	1.4622
PE 20:2_20:3	0.81085	0.30393	1.48362
PI O-18:1_20:4	1.67716	0.30511	5.62823
tetranor-12(R)-HETE	1.01451	0.305273	0.820878
JNJ-1661010	0.781104	0.306036	0.740733
Pyridoxal-5'-phosphate	0.748146	0.307686	1.29564
Ala-Ile	1.0748	0.307823	0.557936
15-Epiprostaglandin E1	0.996514	0.308945	1.98923
PLH	0.52117	0.309097	0.229693
PC 35:1	0.955852	0.310597	1.60473
PC O-16:0_20:4	0.569194	0.31119	1.54965
Adipamide	0.756082	0.311676	1.48128
15(S)-HpEPE	0.987396	0.312533	0.728056
SM 8:1;2O/32:0	0.499079	0.313729	1.4472
aminoimidazole carboxamide ribonucleotide	0.868272	0.316001	1.274
1-(2'-fluoro[1,1'-biphenyl]-4-yl)propan-1-one	1.00679	0.316492	1.80217
PC 20:0_22:5	1.33814	0.317089	2.59967
2,5-Furandicarboxylic acid	1.3326	0.317185	1.37761
13,14-dihydro-19(R)-hydroxy Prostaglandin E1	0.984656	0.318387	1.90552
Docosahexaenoyl Ethanolamide	0.816412	0.318497	0.855177
PE 18:1_18:1	0.414963	0.318524	1.25048
Prolylleucine	0.626216	0.318849	0.624016
N,N-Dimethyldecylamine N-oxide	0.564956	0.319124	1.46627
LPA 18:0	1.1024	0.319343	1.29346
D-Panthenol	1.02248	0.319876	0.47573
Monobutyl phthalate	0.812186	0.320952	1.41502
glutathione disulfide	2.07578	0.321865	0.888359
LPS 20:3	1.10468	0.321989	1.31895
1-Methyl-2-[(3S)-1-(2-methylbenzyl)-3-pyrrolidinyl]-1H-benzimidazole	1.77976	0.323093	0.431516
(±)9(10)-DiHOME	1.49174	0.323524	1.30252
PE 17:0_22:5	0.593304	0.323748	2.21534
Trenbolone acetate	0.591518	0.32588	0.786331
L-Methionine Methyl Ester	0.810506	0.32588	0.786331
P-Coumaroyl Agmatine	0.69288	0.326127	1.37691
13,14-dihydro-15-keto Prostaglandin A2	0.960586	0.326971	0.661903
1-Palmitoyl-Sn-Glycero-3-Phosphocholine	1.29586	0.327633	0.743675
PC O-18:2	0.280353	0.327821	0.63259
Michler's ketone	0.691954	0.328694	0.0870116
LPE 19:0	1.35844	0.328967	1.31588
PE O-15:1_22:4	0.187767	0.329029	1.56958
Quercetin	1.4167	0.329835	0.0957062
PE 20:2_20:2	0.63278	0.332237	1.5692
4-Methoxycinnamic Acid	0.913102	0.332593	0.834316
Octopamine	1.40608	0.334425	1.41624
2-chloro-6-(1,4-thiazinan-4-yl)benzonitrile	1.41248	0.334453	0.303145
Prostaglandin A1	0.216964	0.335133	0.692834
methadone-d9	0.34931	0.33525	1.46256
PC 20:2_20:3	0.75161	0.335961	1.53635
Isoproterenol	0.239588	0.336343	1.26687
PC 16:0_17:0	0.484574	0.336417	1.40372
VQH	0.889518	0.337299	0.813082
1-(4-bromophenyl)-2-phenylethan-1-one	1.17538	0.338371	2.11331
2-Hydroxyvaleric acid	0.704712	0.339249	1.51309
(6E)-7-(2H-1,3-benzodioxol-5-yl)-1-(piperidin-1-yl)hept-6-en-1-one	1.50926	0.339574	0.340381
N1-piperidinocarbonyl-4-methylbenzene-1-sulfonamide	0.97234	0.340943	0.759069
3-(5-phenyl-1,3-oxazol-2-yl)-4-(trifluoromethyl)pyridine	1.1929	0.341238	2.41057
PS 18:0_18:1;3O	1.25024	0.342632	2.60568
SPB 14:1;2O	0.46064	0.343124	1.37362
PS 18:1_18:1;O	1.1278	0.343335	2.19078
Bicyclo Prostaglandin E2	1.00686	0.343491	0.793945
Mevalonic acid	1.21438	0.344805	1.48582
1-Caffeoylquinic Acid	1.28462	0.345913	0.182767
Cortisone	1.35796	0.348899	0.746216
N-acetyl-L-ornithine	0.348298	0.349597	1.55783
(±)13-HpODE	0.78965	0.350478	0.642278
3-(2-Naphthyl)-D-Alanine	0.775126	0.350802	0.881879
VNH	0.143812	0.351074	0.335149
Sodium cholate	0.469024	0.351308	0.703129
(2R,3S,4S,5R,6R)-2-(hydroxymethyl)-6-(propan-2-yloxy)oxane-3,4,5-triol	1.45494	0.35416	0.809138
Vitamin A	0.790616	0.355468	0.743388
LPE 20:5	0.68063	0.356498	0.772709
Aflatoxin G2	1.11508	0.356814	0.129776
N1-methyl-5-methoxy-2-({2-[(methylamino)carbonyl]phenyl}thio)benzamide	0.460031	0.357597	0.118563
3-[(4-hydroxyphenyl)methyl]-octahydropyrrolo[1,2-a]pyrazine-1,4-dione	1.12172	0.357737	0.0684753
MAG (18:2)	0.440358	0.358541	0.775786
2-hydroxy-3,6-diphenylcyclohexyl acetate	1.14856	0.361718	0.0823218
PC 38:2	0.504564	0.362366	0.316659
Myricitrin	1.467	0.363756	0.15489
N-METHYL (-)EPHEDRINE	1.34396	0.364281	0.124701
2-(4-isobutylphenyl)-1-[4-(2-methoxyphenyl)piperazino]propan-1-one	1.16888	0.364281	0.124701
7-Ketocholesterol	1.0407	0.364651	0.73435
8,15-Dihete	0.96349	0.366519	3.65158
Fumonisin B2	0.812796	0.366838	11.3316
2-(3,5-dimethyl-1H-pyrazol-4-yl)-5-methoxybenzoic acid	0.952798	0.369042	2.32195
PE O-16:1_22:5	0.738642	0.36956	1.19285
Ala-Leu	1.3154	0.369731	0.519066
CAR 18:0	0.997068	0.369829	0.60679
trans-10-Heptadecenoic acid	0.633008	0.371394	1.29398
7,8-Dihydrobiopterin	1.25686	0.371721	0.339118
TNK	1.71606	0.371909	0.356992
2-Amino-1,3-octadecanediol	0.321267	0.372515	1.16075
LNAPE 22:5/N-20:1	0.515734	0.372873	5.13405
6-Hydroxymelatonin	1.04508	0.373873	10.969
CAR 18:1	1.04572	0.373985	0.930595
8-iso-15-keto Prostaglandin E2	0.928202	0.375008	1.72699
Taxifolin	1.44208	0.376207	0.245494
LPC 16:1	0.893738	0.376758	0.914445
PS 18:1_18:1	0.971774	0.377442	2.41125
Agmatine	1.05063	0.37871	0.344045
Maltotetraose	1.49706	0.378848	0.76988
Dl-2-Amino-3-phosphonopropionic acid	0.52697	0.37886	2.05919
Rutin	1.0725	0.378985	0.0281431
Indole-3-acetic acid	0.443412	0.379611	0.0754772
N-Acetyl-Asp-Glu	0.339876	0.380201	0.833008
LPE 16:1	0.61216	0.380241	0.714717
Thymidine	2.0154	0.381624	1.36525
5-heptyl-4-hydroxy-6H-pyrido[3,2,1-jk]carbazol-6-one	1.05776	0.383486	6.94485
1,3-Dimethyluracil	1.39878	0.384041	2.26244
2,3,4-Trihydroxybenzoic acid	1.1742	0.384884	0.202032
(11E,15Z)-9,10,13-trihydroxyoctadeca-11,15-dienoic acid	0.902912	0.384932	0.804698
Prostaglandin A1 ethyl ester	0.88529	0.38541	0.768512
4-Hydroxybenzoic acid	0.682046	0.386474	1.52632
FKK	1.15346	0.386972	8.72034
L-Asparagine	0.93265	0.387592	1.3577
Penicillin G	1.00776	0.388589	0.051563
Bisphenol M	1.64296	0.388795	1.22229
δ-Ribono-1,4-lactone	1.03964	0.389058	1.24878
PS 20:2_20:3	0.803728	0.389376	2.1178
3-Methoxytyramine	1.33422	0.389564	1.95417
6-Keto-prostaglandin f1alpha	1.06482	0.390108	1.84374
Phosphoethanolamine	1.23714	0.390409	0.442049
PC 16:0_19:0	0.47968	0.391712	1.97823
PC O-40:11	1.04512	0.39262	0.488193
5-Hydroxyindole	0.672356	0.39293	1.29763
O-7460	0.449216	0.393061	14.4143
Cyclohexylsulfamate	0.557442	0.393588	0.896973
PC O-40:5	0.742016	0.393651	2.00551
(1E)-1,7-bis(4-hydroxyphenyl)hept-1-en-3-one	0.684736	0.394487	1.55695
1-[(1R,2S,3R,5R)-5-Cyclohexyl-2,3-dihydroxycyclopentyl]-3-ethylurea	1.06298	0.400368	0.183992
4-morpholinobenzoic acid	0.702334	0.404639	1.36555
Thromboxane B2	0.979126	0.405284	2.02602
Triethanolamine	0.969224	0.405566	0.358478
Lauric acid	1.19852	0.406271	1.41604
N-Desmethyltramadol	0.834762	0.408565	1.11465
6-Aminonicotinamide	0.793222	0.409049	0.771838
12,13-EODE	0.770016	0.409107	1.23873
DL-Leucineamide	1.30862	0.409331	1.1647
15-OxoEDE	0.949356	0.409736	0.757386
YNK	0.933082	0.409834	0.140233
17(S)-HpDHA	1.07759	0.41003	0.456486
Panthenol	1.42216	0.410951	0.579829
N1-(1H-1,2,4-triazol-3-yl)-2-hydroxybenzamide	0.327696	0.411196	0.735947
L-Phenylalanine	0.859468	0.413181	0.651654
Choline	0.571168	0.414544	1.26741
PC O-36:2	0.823192	0.415512	2.17299
PC O-38:5	0.729112	0.415754	1.16559
PE 19:2_19:2	0.41298	0.415938	1.08623
3-(4-chlorophenyl)-5-methyl-2,5-dihydro-1,2,4-oxadiazole	0.98897	0.417595	2.0779
Tyramine	1.09038	0.417715	3.25378
D-Gluconic acid	0.543082	0.417936	1.52267
PA 18:0_18:1	1.22034	0.419913	4.78546
L-Alanyl-L-Lysine	1.5206	0.421368	3.3573
JWH 018 N-pentanoic acid-d4	0.718568	0.422053	4.81248
AICA ribonucleotide	1.06955	0.422918	0.556478
2-(3,4-dimethoxyphenyl)ethanamine	0.91351	0.423238	0.724181
Methanandamide	0.881112	0.423559	0.754759
3-[4-(3,5-dichloro-4-pyridinyl)piperazino]-1,1,1-trifluoro-2-propanol	0.84152	0.423713	0.817683
PC 32:0	0.63713	0.42521	1.24225
PC 14:0_16:1	1.48558	0.426361	0.218118
Mestranol	1.68428	0.426493	0.480556
PE O-18:0_22:4	0.442574	0.426773	4.54874
Radicinin	0.864778	0.431039	1.53917
Obscurolide A1	0.741766	0.431171	0.495319
4-[4-(trifluoromethoxy)anilino]-2H-chromen-2-one	1.09086	0.431686	0.549042
Glycochenodeoxycholic Acid (sodium salt)	1.44014	0.432766	1.27738
Biotin	1.50576	0.433054	1.3988
N-Methyldioctylamine	0.6179	0.433543	2.86129
SPK	0.771032	0.433896	2.76345
α-Lapachone	0.565854	0.435106	0.683545
PC 37:4	0.570314	0.436987	1.46995
L-Methionine sulfone	0.824544	0.438326	1.51175
PC O-36:7	0.855236	0.43854	1.39846
Prostaglandin F3α	0.77439	0.439286	0.363314
Dl-Indole-3-lactic acid	1.50362	0.439727	0.662256
Glycochenodeoxycholic acid	1.02512	0.439748	0.688474
lipoamide	1.46606	0.440252	1.50724
15-Keto prostaglandin A1	0.989266	0.443696	1.48572
3-(4-chlorophenoxy)-4-oxo-2-(trifluoromethyl)-4H-chromen-7-yl acetate	0.976836	0.443763	0.417557
Folic acid	0.437682	0.444791	1.39307
ST 27:1;O;S	1.09348	0.445457	1.8102
PE 18:1_20:4	1.1234	0.446514	1.6502
4-(pentyloxy)benzene-1-carbohydrazide	0.84794	0.447248	5.86508
5,6-Dihydroxyindole-2-Carboxylic Acid	0.736796	0.45061	0.858774
PC 18:1_20:5	0.529178	0.452443	1.25358
N-Acetyl-L-leucine	0.75928	0.453422	0.848845
PS 38:3	1.00527	0.45392	0.741602
Desmethyldoxepin	1.13884	0.454936	3.24087
Prostaglandin E3	0.436742	0.456272	4.07534
PC 20:2_20:2	0.29579	0.458634	1.96743
Phenylacetylglycine	0.220344	0.458904	0.523731
PE O-18:1_22:6	1.45236	0.45934	0.562823
3,4,10,11-tetramethoxy-7,8,12b,13-tetrahydro-5H-6-azatetraphene	0.893216	0.46132	4.85483
Myricetin	0.872646	0.462779	0.267334
LPC 36:2	1.72272	0.465481	1.91098
Arachidonic acid	0.585672	0.465817	1.22094
1-[(3,5-dimethylisoxazol-4-yl)sulfonyl]piperidine	0.661678	0.467933	0.892335
cis-4-Hydroxy-D-proline	0.558316	0.4684	1.2579
PE 18:2_20:4	0.476962	0.468691	1.70239
2-{2-oxo-2-[(2-oxo-3-azepanyl)amino]ethoxy}acetic acid	1.19732	0.470301	1.81674
beta-Nicotinamide adenine dinucleotide phosphate	0.407734	0.470778	0.729883
ent-prostaglandin E2	0.238813	0.470846	2.19534
4-Hydroxybenzaldehyde	1.67092	0.471394	0.764364
PC O-30:0	1.00663	0.471445	1.23816
PC 17:1_17:1	0.928876	0.471511	1.18411
PC O-34:3	0.384089	0.472456	0.498953
YLH	1.32812	0.472571	3.4003
Estradiol Benzoate	0.468082	0.472594	0.885981
Sebacic acid	0.533718	0.472682	0.750959
LPG 16:0	1.18908	0.472712	0.400875
Prostaglandin E1	0.951466	0.473144	0.848173
PPH	1.09434	0.473824	2.37792
PE 18:0_20:5	0.746848	0.475837	1.26858
Leukotriene B4 Ethanolamide	1.75702	0.476847	4.1367
PS 18:0_18:1	0.51936	0.477932	4.01055
ethyl 4-amino-2-[(3-nitro-2-pyridyl)thio]pyrimidine-5-carboxylate	0.68626	0.478526	2.03555
13-HPODE	0.540762	0.479773	1.40832
Gamma-Glu-Leu	0.544222	0.480297	1.15025
ARH	1.6425	0.480828	0.824951
Prostaglandin D1	1.3176	0.481261	1.4819
1,3-dipyridin-3-ylpropane-1,3-dione	0.676268	0.481862	0.821625
PC O-36:5	0.752576	0.482825	0.854264
4-[4-(1-phenyl-1H-1,2,4-triazol-5-yl)-1,3-thiazol-2-yl]pyridine	0.761362	0.483763	1.85723
Taurochenodeoxycholic Acid (sodium salt)	0.81433	0.487892	1.08282
PC 36:3	0.631474	0.488228	1.21899
Palmitoylcarnitine	0.881582	0.488937	0.88173
LPC 20:1	1.01684	0.48896	1.21641
Fenpropimorph	1.18802	0.490042	0.588776
16,16-Dimethyl prostaglandin A2	0.662134	0.492022	0.903343
Vitamin B12	2.03194	0.492684	1.43691
5,7,3',4',5'-Pentahydroxyflavone	1.22264	0.492721	0.526435
Hippuric acid	1.29072	0.493716	1.54874
19(R)-Hydroxy prostaglandin F2α	0.849114	0.494102	3.68032
Indole-3-lactic acid	1.49174	0.49478	1.12315
Sildenafil-d3	0.457557	0.497124	2.85933
PE O-18:1_18:1	0.590392	0.49793	1.59799
3-Phospho-D-glyceric acid	0.879874	0.499577	0.710618
PE 40:5	0.31871	0.500695	1.29281
PE 16:0_20:5	1.75348	0.501126	2.3072
Leu-Pro	1.3241	0.503448	1.36789
3-{[(4-fluorophenyl)sulfonyl]amino}-5-phenylthiophene-2-carboxamide	0.903428	0.503872	0.675915
SMK	0.459322	0.503924	3.24451
Chenodeoxycholic acid-3-beta-D-glucuronide	0.994362	0.506329	1.42707
PC O-37:7	0.853248	0.506982	0.765549
6-Methylquinoline	1.3069	0.507395	0.865031
(±)-Abscisic acid	1.28146	0.508198	0.724739
5-Sulfosalicylic acid	1.44962	0.508625	0.795157
N-[4-cyano-1-(4-fluorophenyl)-1H-pyrazol-5-yl]cyclohexanecarboxamide	0.625374	0.509413	1.53084
LPG 16:1	0.522526	0.509572	1.02711
5-OxoETE	0.421862	0.510599	1.18754
Noroxycodone-d3	0.79781	0.510726	0.749935
R-1 Methanandamide phosphate	0.360366	0.511508	0.66698
dCDP	0.503262	0.511521	1.21843
N-[2-chloro-6-(trifluoromethoxy)phenyl]-2,2-dimethylpropanamide	0.712518	0.512169	1.4663
PC 30:1	0.711158	0.512805	0.445136
7-(2-aminophenyl)heptanoic acid	0.802478	0.516798	2.30485
PC 17:0_17:1	0.767764	0.518247	0.84592
3-[(methoxycarbonyl)amino]-2,2,3-trimethylbutanoic acid	0.862948	0.519337	1.25452
D-Ala-D-Ala	1.16996	0.522449	1.25445
Formononetin	0.302068	0.522839	0.342318
ST 24:2;O4	1.74652	0.524234	1.21321
4-oxododecanedioic acid	0.65589	0.524288	0.873901
LPE 17:1	0.644428	0.524996	0.74831
Acetylcarnitine	0.474758	0.525021	1.05459
2-benzoyl-3-(2-pyridylamino)acrylonitrile	0.345162	0.525091	1.14546
3'-Adenosine monophosphate (3'-AMP)	0.326426	0.526248	1.26039
N-[4-(tert-butyl)phenyl]-N'-(4-piperidinophenyl)urea	0.960086	0.526515	0.740866
Ouabain	0.85704	0.527457	1.39469
PE 20:3_22:6	1.00195	0.527973	1.18978
Limonin	1.34818	0.529597	1.30171
5-Aminopentanoate	1.46386	0.531026	1.32575
L-Tryptophan	1.21666	0.531062	0.798353
Uridine 5'-monophosphate	1.3307	0.532528	0.821119
Cortodoxone	0.923324	0.53256	1.52028
3-Hydroxylidocaine	0.842254	0.534225	0.36371
Leucine-enkephalin	0.62446	0.538232	0.714743
PE 18:2_18:3	0.326154	0.539241	1.7004
5-nitrothiophene-3-carbaldehyde 3-(2-pyridyl)hydrazone	0.940784	0.540331	0.516455
11-dehydro Thromboxane B2	0.810984	0.540386	2.54131
6-(3-hydroxybutan-2-yl)-5-(hydroxymethyl)-4-methoxy-2H-pyran-2-one	0.791968	0.540413	0.847093
2-Phenylglycine	0.689834	0.540861	1.16347
FPH	0.719602	0.541973	0.904213
PE 16:0_17:1	1.21076	0.541975	1.25514
5-Methyl-dl-tryptophan	0.54331	0.542236	1.355
6-Deoxy-D-glucose	0.578124	0.542449	1.18575
S-(Methyl)Glutathione	1.35614	0.543206	1.38094
Dibutyl sebacate	1.80546	0.543649	0.799911
15-Deoxy-Δ12,14-prostaglandin D2	0.890504	0.544566	1.82658
4-(1H-pyrazol-1-yl)-N,N-bis(2-pyridinylmethyl)benzenesulfonamide	0.850352	0.545147	0.707882
3-methyl-5-oxo-5-(4-toluidino)pentanoic acid	0.424164	0.545224	1.24796
LPC 22:5	0.796972	0.54588	1.08173
FAHFA 16:0/18:2	1.68288	0.547394	1.12212
Cuminaldehyde	0.686488	0.547476	0.88475
PE 38:4	0.781828	0.549278	0.76747
N1-phenyl-2-(2-phenylacetyl)hydrazine-1-carbothioamide	0.404132	0.551465	1.66422
LNAPE 16:0/N-26:5	0.353938	0.552901	1.87139
PE 18:0_20:3	0.493692	0.554685	0.670292
2'-Deoxyinosine	0.560458	0.555729	1.21024
2-(cyclopropylcarbonyl)-3-(4-fluoroanilino)acrylonitrile	0.778758	0.556007	0.865167
N-[(4-hydroxy-3-methoxyphenyl)methyl]-8-methylnonanamide	0.233908	0.556259	0.592935
LPG 18:2	1.03	0.55688	0.767416
Tetramethylpyrazine	1.13214	0.558245	0.76104
3,5-dimethyl-4H-pyrazol-4-one 4-(3,5-dichlorophenyl)hydrazone	0.945126	0.559335	1.36102
Indoxylsulfuric acid	1.4193	0.559438	1.564
Thymopentin	1.02542	0.562461	0.927935
DQH	0.56857	0.563197	1.22784
Levodopa	1.6894	0.563561	1.18915
N1-(3-cyano-4,6-diphenyl-2-pyridyl)-4-methylbenzamide	1.08298	0.564473	2.54308
PC 16:0_20:5	0.545942	0.565239	1.53583
4-Acetamidobutyric Acid	1.49688	0.566117	1.3355
tert-Butyl N-[1-(aminocarbonyl)-3-methylbutyl]carbamate	0.597854	0.568065	0.567237
Citric acid	0.786728	0.571892	1.17607
EPH	0.572482	0.5721	2.57786
LNK	0.49636	0.573274	2.33919
7-(2-hydroxypropan-2-yl)-1,4a-dimethyl-decahydronaphthalen-1-ol	0.571098	0.573482	1.65517
PE 16:0_16:0	0.97895	0.573531	1.35601
5-amino-1-(2-cyanoethyl)-1H-pyrazole-4-carbonitrile	0.900994	0.575686	0.542084
PC 19:2_18:3	0.815052	0.576279	1.13052
4-Hydroxypropranolol	0.742418	0.576516	0.381596
Choline bitartrate	0.417818	0.577783	1.30368
5-Hydroxyindole-3-acetic acid	0.8431	0.581237	0.781377
QLK	0.919324	0.58247	0.479533
DL-β-Leucine	1.22142	0.58314	1.48527
N1-[3,5-di(trifluoromethyl)phenyl]-3-(3-thienyl)acrylamide	1.21988	0.58557	1.23381
D-Phenylalanine	0.388132	0.585667	0.638773
PC 18:2_18:2	0.906756	0.587198	1.2417
LPE O-16:1	0.61681	0.58851	0.653955
2-Methylpentanedioic acid	0.67865	0.58917	2.47784
PC 18:0_19:2	0.483844	0.589489	1.59329
13,14-Dihydro-15-keto prostaglandin F2α	0.693872	0.590138	2.42842
8-iso Prostaglandin F2α Ethanolamide	0.730246	0.592862	0.664801
SNK	0.999174	0.593144	2.40266
PC O-34:2	0.966086	0.594086	1.16418
Guanine	0.226652	0.594261	1.24206
L-Kynurenine	0.413323	0.595572	0.791463
PE 20:3_20:3	1.52058	0.595901	0.866272
N-(8-methyl-8-azabicyclo[3.2.1]oct-3-yl)-4-nitrobenzamide	0.68671	0.59621	2.21126
N-Methylhydantoin	0.96689	0.596907	1.43718
WMH	0.573966	0.598481	0.538849
AKB48 N-(5-hydroxypentyl) metabolite	0.713742	0.598595	0.417231
(±)11(12)-EET	0.983534	0.600755	1.16226
N-Acetyl-L-tyrosine	0.774102	0.604142	0.793876
PS 18:0_20:3	0.946738	0.604873	1.62863
PC 36:4	0.322614	0.606336	0.690124
Stearoyl Ethanolamide	0.656082	0.607405	0.942595
LPG 20:3	1.07956	0.609318	0.804606
Lidocaine N-oxide	0.643628	0.610376	1.12725
Glutathione	1.67392	0.611704	1.21144
Hexanoylglycine	1.3303	0.611801	1.04394
GKK	0.64363	0.613079	1.67421
PC 40:6	1.0943	0.613722	1.21852
2-phenyl-2,4,6,7-tetrahydrothiino[4,3-c]pyrazol-3-ol	0.791904	0.615166	0.835005
Pipecolic acid	1.17272	0.622754	0.819932
PC 20:1_20:2	0.468234	0.623641	1.76944
ethyl 2-{[(1-methyl-3-propyl-1H-pyrazol-4-yl)carbonyl]amino}acetate	0.75968	0.623666	0.466255
Phenylpyruvic acid	1.51296	0.62409	1.12958
N-Acetyl-DL-phenylalanine	0.899318	0.627515	1.1893
N-Acetylalanine	1.24308	0.628238	0.936836
N3,N4-Dimethyl-L-arginine	1.12512	0.628452	0.840646
LPC 18:2	1.3477	0.62897	1.21599
L-(-)-alpha-Amino-epsilon-Caprolactam	0.57196	0.630425	1.02226
N-(6-methoxypyridin-3-yl)thiophene-2-carboxamide	0.817044	0.630529	1.16611
2,2,5,5-tetramethyl-2,5-dihydro-1H-pyrrole-3-carboxamide	0.494974	0.632615	1.52756
ANK	0.821222	0.633101	1.46452
N-(4-chlorophenethyl)-N'-(4-chlorophenyl)urea	1.20868	0.634707	0.666578
Cholic acid	0.727484	0.634845	1.14283
3-Hydroxy-3-methylbutanoic acid	1.6888	0.634941	0.869293
H-Gly-Pro-OH	0.501824	0.635221	1.86854
PC 20:3_20:4	0.603276	0.635436	1.10182
(5-L-Glutamyl)-L-Amino Acid	0.646576	0.635576	1.86795
PC O-22:5	1.15262	0.63627	1.0628
PC O-16:1	0.787096	0.637867	0.718294
CAR 22:1	0.449286	0.637956	1.05535
Gly-Tyr-Ala	0.5082	0.640747	1.50427
N-acetyl-D-glucosamine	0.94539	0.640748	1.49611
HPH	0.509442	0.641287	1.10841
3-hydroxy-1,5-diphenylpentan-1-one	0.7055	0.643101	1.32639
Glycocholic acid	1.40636	0.643578	0.783561
(±)8(9)-DiHET	0.866578	0.643942	1.19151
DL-5-Methoxytryptophan	0.762962	0.64519	0.8437
PC O-34:8	0.35483	0.645655	0.788166
PE O-16:1_20:5	1.089	0.645726	1.51935
PE 16:0_20:4	0.909894	0.647539	1.44578
Prostaglandin A3	0.977068	0.647769	1.63545
PPK	1.56012	0.650208	0.480947
5-(tert-butyl)-N-(2,3-dihydro-1H-inden-2-yl)-2-methyl-3-furamide	0.58277	0.650399	1.21677
α-Aspartylphenylalanine	0.945082	0.654121	1.90639
LPI 18:1	1.08572	0.656634	1.31908
VNK	1.44076	0.656719	0.543157
N-Carbamyl-L-glutamicacid	0.417502	0.65679	1.90109
Enrofloxacin	0.86956	0.660369	1.99104
N1-(2-oxoazepan-3-yl)-N2-(3-pyridylmethyl)ethanediamide	0.629804	0.661822	0.837937
PC 34:2	0.505774	0.662977	1.18948
4-[2-(2-oxo-1-imidazolidinyl)ethyl]-1lambda~6~,4-thiazinane-1,1-dione	0.652448	0.663552	1.7355
LPE 18:1	0.455548	0.665014	0.774393
FRH	0.872286	0.66679	1.77118
Octadecanamine	1.05286	0.667038	0.748053
Υ-L-Glutamyl-L-glutamic acid	1.38252	0.667426	1.61478
Oleamide	0.943694	0.667638	0.764679
SM 8:1;2O/32:1	0.503116	0.667943	1.42839
LPC O-18:3	0.563526	0.668571	0.95988
Gentisic acid	0.538558	0.668988	0.830895
NNK	0.967516	0.669925	1.86176
trans-Cinnamic acid	0.368036	0.670105	1.40467
DNH	1.17872	0.670473	0.774198
gamma-Glutamyltyrosine	1.08234	0.673076	1.40445
KNK	0.906612	0.675425	1.84285
Morphine D3	1.0263	0.676436	0.617519
Estriol	1.00549	0.678488	0.917257
N-[1-(4-methoxy-2-oxo-2H-pyran-6-yl)-2-methylbutyl]acetamide	0.669696	0.678656	0.931064
VLH	1.56008	0.679253	1.80645
20-Carboxy-Leukotriene B4	0.658972	0.679624	0.589505
CUMYL-PICA N-pentanoic acid metabolite	0.733976	0.683681	1.82658
2-Benzyl-5-[(3S)-1-isopropyl-3-pyrrolidinyl]-1,3,4-oxadiazole	0.513514	0.684437	1.51664
3-(propan-2-yl)-octahydropyrrolo[1,2-a]pyrazine-1,4-dione	0.64437	0.686122	0.888591
PC 18:2_22:5	0.3223	0.686353	1.41428
PA 18:1_20:1	1.65452	0.689188	0.851124
N-allyl-2-(2-methyl-1-benzofuran-3-yl)acetamide	0.89757	0.689421	0.602282
Nicotinamide	0.61522	0.690103	0.864401
RLK	1.27134	0.691832	1.77443
LPE O-18:2	0.790582	0.691955	0.737327
FPK	1.51186	0.692642	0.843329
Acetylcholine	0.519292	0.69327	0.922335
SL 17:0;O/16:0;O	0.950322	0.69589	1.16392
4-(acetylamino)phenyl 3-chlorobenzoate	0.880808	0.695974	1.28096
3,4-Dimethylbenzoic acid	0.395647	0.697874	1.11018
Physostigmine	0.721644	0.700049	1.78439
PC 17:0_18:3	0.718444	0.7002	1.27029
PE 18:1_20:5	0.971756	0.700818	1.24741
Pyridoxamine	0.837996	0.700913	1.26371
4-hydroxy-3-(3-methylbut-2-en-1-yl)benzoic acid	0.468676	0.704554	1.4993
LPE 34:1	0.985466	0.705546	1.27415
PC 38:6	0.728046	0.705626	0.788217
PE O-17:1_20:4	1.3561	0.70671	1.06025
2-Arachidonyl Glycerol ether	0.530794	0.707866	1.75828
MNK	1.01002	0.709312	1.8068
1,4-dihydroxy-1,4-dimethyl-7-(propan-2-ylidene)-decahydroazulen-6-one	0.566982	0.70991	0.586741
Roquefortine C	0.78421	0.709928	1.70731
Methylimidazoleacetic acid	0.427396	0.711509	0.924109
N-Acetylvaline	0.66817	0.713062	1.28664
Creatinine	0.551984	0.713765	0.864609
Homocysteic acid	0.509966	0.714678	1.01735
Lipoic acid	0.411153	0.716327	1.19943
CAR 24:1	0.4107	0.716375	1.05066
SM 8:1;2O/28:0	0.568276	0.718863	1.10978
2-{[(4,5-dimethoxy-2-nitrophenethyl)imino]methyl}phenol	0.668626	0.720142	0.88347
PE O-18:2_20:4	0.867896	0.720687	0.937132
3,8,9-trihydroxy-10-propyl-3,4,5,8,9,10-hexahydro-2H-oxecin-2-one	0.574734	0.721692	1.54716
1-benzyl-4-{2-[(4-fluorophenyl)sulfonyl]ethyl}piperazine	0.485034	0.721783	1.74255
PC 18:2_18:3	0.623486	0.721849	1.18759
PC 15:0_16:1	0.46803	0.725607	1.29288
KQH	0.996368	0.726709	0.597384
PC O-20:4	0.992718	0.727477	0.893843
PC 32:2	0.78189	0.727615	1.34527
Asp-Phe methyl ester	1.01796	0.729385	0.743932
LPE 40:5	1.68212	0.73188	1.40966
LPC O-16:3	1.03064	0.732674	0.775466
4-amino-2-(dibenzylamino)-5-pyrimidinecarbonitrile	0.264263	0.735625	1.33025
PC 16:0_16:0	1.08737	0.736997	1.1686
7-Methylxanthine	0.390772	0.744063	1.132
N-Acetyl-DL-tryptophan	1.63996	0.744368	1.18379
3-[4-(tert-butyl)anilino]-2-(3-thienylcarbonyl)acrylonitrile	0.470508	0.744621	1.62775
PC 16:0_17:2	0.123642	0.744807	1.26266
SM 8:1;2O/34:1	1.22028	0.748066	1.5936
PE 38:5	0.334779	0.748204	0.772041
N2-(2-cyano-4,6-difluorophenyl)thiophene-2-carboxamide	1.1815	0.750784	0.731085
CAR 20:0	0.753134	0.751145	1.05002
Maltopentaose	1.56826	0.751652	1.15254
Benzamidine	1.03046	0.752679	0.782377
L-Adrenaline	0.504142	0.753343	1.22558
L-Ascorbate	0.564884	0.753873	1.11042
D-Raffinose	0.727566	0.754071	0.898612
PE 16:0_16:1	0.771736	0.756216	1.27325
SM 36:2;2O	0.867228	0.756625	0.766252
RNK	0.542428	0.757038	1.29271
7-methyl-3-nitroimidazo[1,2-a]pyridine	1.38088	0.757559	0.844357
PE O-15:1_22:6	0.387072	0.758139	0.841886
VLK	1.05554	0.758473	0.630833
Coumarin	1.10604	0.759123	0.815954
MPK	1.26986	0.76155	0.633023
Cer 18:1;2O/16:0	1.2583	0.761623	0.795606
Tyrosylalanine	1.52114	0.761976	0.662308
Methionine sulfoxide	1.14844	0.762205	1.23335
Xanthohumol	1.4165	0.763281	1.1449
Clofencet-potassium	0.51818	0.763902	1.23955
N1-cyclohexyl-4-(4-fluorobenzyl)-1,4-diazepane-1-carbothioamide	1.70962	0.764566	0.692695
PC O-18:1	0.894922	0.766181	0.899019
N-Phenylacetylglutamine	0.558082	0.766325	0.803605
Naratriptan	1.8395	0.766387	0.687258
PE O-18:1_22:5	0.511796	0.766782	0.739573
Prostaglandin E1 Ethanolamide	0.949216	0.766788	1.31595
QKK	1.02988	0.76694	1.42364
ILK	0.356869	0.768945	1.37595
FAHFA 18:0/20:2	0.784886	0.769162	1.07936
GLK	1.11008	0.769924	0.645883
PE 34:1	0.75796	0.770222	1.06985
N-(5-cyclopropyl-1,3,4-thiadiazol-2-yl)-2-thiophenecarboxamide	1.51012	0.770946	1.36084
2-[(3S)-1-(Cyclohexylmethyl)-3-pyrrolidinyl]-5-fluoro-1H-benzimidazole	0.361248	0.771012	1.48721
PC 17:1_18:2	0.77423	0.771051	1.24968
Gibberellic acid	1.6801	0.771244	1.41667
nor-6β-Oxycodol	1.16888	0.771308	1.49773
PC 18:1_18:1	1.25626	0.772938	0.96346
AKK	0.37549	0.77486	1.45261
(2R)-2-[(2R,5S)-5-[(2S)-2-hydroxybutyl]oxolan-2-yl]propanoic acid	0.63821	0.775502	0.927011
LysoPE 18:0	0.601194	0.77596	1.07012
PE O-16:1_20:4	0.422536	0.776956	1.05077
DPK	1.1883	0.777422	0.851848
12-Epileukotriene B4	0.497152	0.77872	1.40747
Arginine	0.666086	0.779148	0.86273
13,14-dihydro-15-keto-tetranor Prostaglandin E2	0.510982	0.779247	1.0538
Trifolin	0.258588	0.779705	1.21936
EKK	0.606502	0.780494	1.42141
AKB48 N-(4-hydroxypentyl) metabolite	0.524842	0.780946	0.725117
2-Hydroxy-2-methylbutanedioic acid	0.42044	0.781265	1.08416
Oleoyl ethanolamide	0.889422	0.78158	0.804661
6-chloro-2-methyl-4-[(2,3,4,5,6-pentamethylbenzyl)oxy]quinoline	0.462772	0.78242	1.42209
SM 8:1;2O/25:0	1.30776	0.783406	1.24346
SM 8:1;2O/27:0	0.49418	0.784004	1.06038
Dihexylamine	0.775832	0.787032	0.901197
PE 40:6	0.715196	0.787036	1.09921
Prostaglandin B2	1.41736	0.787291	1.24713
Valylproline	1.85644	0.787762	1.10493
PC 16:0_16:1	0.620982	0.788899	1.19841
PC 19:1_19:1	0.28389	0.78925	1.42599
PE O-14:1_18:1	0.74431	0.791368	0.948509
2-Hydroxycinnamic acid	0.648968	0.791481	0.804018
Guanidinosuccinic acid	0.231569	0.792136	1.04917
Glycyl-L-leucine	0.58232	0.794151	0.723612
2-(2-amino-3-methylbutanamido)-3-phenylpropanoic acid	0.430226	0.794204	0.701367
DG 16:0_18:1	0.906296	0.797186	0.802587
PE O-16:1_20:3	1.3744	0.797969	1.0773
SM 8:1;2O/34:2	0.406196	0.798619	1.38264
N-Acetylglucosamine 1-phosphate	1.64032	0.799582	1.14413
PC 16:1_16:1	0.780352	0.799919	1.18363
DL-Norvaline	0.481098	0.802661	0.883229
LPE 18:0	0.801092	0.805506	0.909723
Phe-Phe	1.10284	0.80624	0.901305
16(R)-HETE	0.443252	0.809161	1.14192
3-amino-2-phenyl-2H-pyrazolo[4,3-c]pyridine-4,6-diol	0.530994	0.809797	0.952615
All-Trans-13,14-Dihydroretinol	0.372726	0.81144	0.905122
L-Leucyl-L-Alanine	0.404258	0.812518	1.3317
Indole-3-pyruvic acid	1.06506	0.813215	1.28365
HNK	0.647506	0.814269	1.22972
SM 33:1;2O	0.874168	0.815609	1.20095
Sodium [dodecanoyl(methyl)amino]acetate	0.54132	0.816723	0.753615
4-Hexyloxyaniline	0.342128	0.816792	1.03975
Benzoylecgonine	0.684364	0.819027	1.26655
(2E,4E)-N-(2-methylpropyl)dodeca-2,4-dienamide	0.658214	0.819165	0.87056
YLK	1.66724	0.819536	1.28814
6,7,8-trimethoxy-2-(2-phenoxy-3-pyridyl)-4H-3,1-benzoxazin-4-one	0.443454	0.821284	0.949689
8-iso-15-keto Prostaglandin F2α	0.4131	0.823231	1.33504
N-Benzylformamide	1.70296	0.82345	0.838298
LPE O-15:1	1.14954	0.823565	0.922904
Flavin mononucleotide (FMN)	0.25642	0.82552	1.18336
SM 8:1;2O/28:1	0.47931	0.825929	1.20691
N-[4-(diethylamino)phenyl]-N'-phenylurea	0.841528	0.828163	0.877928
Choline Glycerophosphate	0.723272	0.831088	0.967627
PS 19:2_19:2	1.01922	0.832044	0.859913
2-[(3S)-1-Benzyl-3-pyrrolidinyl]-1,3-benzothiazole	0.335748	0.834388	1.33139
Isobutyryl carnitine	0.76002	0.836471	1.09966
PE 20:4_20:4	0.43505	0.838055	1.20284
1-Methyladenosine	0.48031	0.838221	0.789727
Benzyl cinnamate	0.296854	0.838461	1.244
PC 16:0_20:4	1.01423	0.838528	0.891691
5-Hydroxytryptophan	0.372354	0.839386	0.94264
16-Heptadecyne-1,2,4-triol	0.666524	0.839515	0.923625
Taurine	0.891476	0.839567	0.992154
L-Iditol	0.493978	0.840852	1.07479
N4-Acetylcytidine	0.995488	0.84229	1.0849
EPK	0.707082	0.842388	1.2059
DL-Arginine	1.4303	0.843052	0.876662
SM 40:2;2O	0.286314	0.843177	1.165
4-(cyclohexylmethyl)-6-(2-thienyl)-2,3-dihydropyridazin-3-one hydrate	0.34674	0.844225	1.31972
PC O-38:7	0.684774	0.84668	0.78969
N1-[2-(2-pyridyl)ethyl]-2-aminobenzamide	1.51646	0.849921	1.28926
PC 14:0_20:4	1.51798	0.852167	1.10725
Dehydroascorbic acid	0.364334	0.853084	0.897757
PE O-15:1_20:4	0.439376	0.853888	1.13854
o-Toluic Acid	1.15584	0.855085	0.899669
FLK	0.971336	0.855928	1.12356
Serotonin	1.06398	0.856977	0.924286
TLH	0.762904	0.857299	0.792444
N1-(3-amino-4-chlorophenyl)-2-[2,4-di(tert-pentyl)phenoxy]acetamide	0.919276	0.861821	1.25027
APK	0.30099	0.863411	1.27519
s7p	1.12712	0.86399	1.06919
TMK	1.29532	0.866498	0.867075
LPS 18:1	0.721144	0.868966	1.06471
3-[1-(dimethylamino)-1H-pyrrol-2-yl]-2-(2-furylcarbonyl)acrylonitrile	0.498864	0.871192	1.07239
1-morpholino-3-(4-nitrophenoxy)propan-2-ol	0.44659	0.871568	0.831013
N-Acetyl-D-tryptophan	0.562017	0.871633	1.08211
17alpha-Ethinyl estradiol	0.645704	0.872065	1.09367
PC 36:5	0.684044	0.872222	0.868741
LNAPE 16:0/N-16:0	0.41488	0.873461	1.11252
2,3-dihydroxypropyl 12-methyltridecanoate	0.343428	0.87404	1.08617
QNK	0.425552	0.874164	1.18859
TLK	0.67067	0.875087	0.799923
Palmitoyl sphingomyelin	0.8349	0.875923	1.10745
DLK	1.34934	0.876115	1.22063
3-Hydroxypicolinic acid	0.54208	0.876369	1.02936
Glycylproline	1.16352	0.876668	1.00893
dUMP	0.911596	0.877357	0.911909
Porphobilinogen	0.740316	0.877661	0.927695
diethyl 2-[(4-methoxy-2-nitroanilino)methylidene]malonate	1.61724	0.877726	0.825213
PC 20:4_20:4	0.547498	0.877905	0.946786
12(S)-HETE	0.59467	0.880141	0.972434
(4-benzoylpiperidino)[4-(tert-butyl)phenyl]methanone	0.366016	0.881377	0.839413
(1E,4Z,6E)-5-hydroxy-1,7-bis(4-hydroxyphenyl)hepta-1,4,6-trien-3-one	0.307942	0.8828	0.831482
Lysops 22:5	1.1548	0.884399	1.03304
trans-4-Phenyl-4-piperidinocyclohexanol	1.24534	0.884711	1.19038
Oxolamine	1.45346	0.886033	0.838739
2-Arachidonoyl glycerol	0.645684	0.887972	0.983852
N1-(2-cyanoethyl)-N1-cyclohexyl-4-bromobenzene-1-sulfonamide	0.748026	0.889996	0.909682
1-[(4-chlorobenzyl)sulfonyl]azepane	0.483072	0.891821	1.09669
15-Deoxy-δ12,14 -Prostaglandin J2	0.6193	0.892262	0.917572
13(S)-HOTrE	0.46007	0.893504	0.953522
Cytosine	1.5537	0.897772	0.977924
Homoarginine	0.700064	0.899806	1.01466
LLK	1.4687	0.900824	0.861412
cyclohexyl{4-[4-nitro-2-(1H-pyrrol-1-yl)phenyl]piperazino}methanone	0.560402	0.902534	0.962925
(±)11(12)-DiHET	0.969316	0.902672	0.851415
LNH	0.663158	0.905602	0.962206
PE-Cer 12:1;2O/22:0	0.506394	0.907565	0.922371
Cyclohexaneacetic acid	1.09394	0.908511	0.940636
(±)9-HpODE	1.24538	0.908979	0.935904
GRH	1.63222	0.909145	0.898956
PC 18:1_22:6	0.58493	0.911457	0.923926
Proline-hydroxyproline	0.80314	0.911679	1.10404
2-Hydroxycaproic acid	0.49759	0.912939	0.945171
PC 14:0_16:0	0.737744	0.915182	1.08706
D-Proline	0.752286	0.917373	0.945304
Dimetghyl 4-Hydroxyisophthalate	0.506912	0.917519	0.963701
N-Acetylornithine	0.997422	0.918322	1.13011
PE 16:1_16:1	0.663416	0.918878	0.890424
4-methyl-3-(methylthio)-5-undecyl-4H-1,2,4-triazole	0.249324	0.923969	1.12378
N-(2-cyanoethyl)-N'-(2,6-dimethylphenyl)-N-isopropylthiourea	0.466486	0.924151	1.08518
3-hydroxy-2-octylpentanedioic acid	0.515492	0.924531	0.970199
ELK	0.3667	0.924656	1.10493
Prolylglycine	0.816566	0.925485	0.951606
L-Cystathionine	0.567064	0.926003	1.06979
Ciprostene	0.58757	0.926442	1.05614
3-Oxo-7alpha,12alpha-hydroxy-5beta-cholanoic acid	0.214046	0.926468	0.972203
GPK	0.64244	0.926558	1.11508
LPI 16:0	0.828244	0.926841	1.04833
4-phenoxyphenyl 4-hydroxypiperidine-1-carboxylate	0.266468	0.927175	0.881114
APH	0.24559	0.927903	1.14011
2-Methylbutyl beta-D-glucopyranoside	0.697752	0.928769	1.0369
Methyldopa	0.95129	0.93035	1.08198
PS 20:2_20:2	0.75198	0.931499	1.12817
5-(1,3-dioxo-1,3-dihydro-2H-isoindol-2-yl)-1H-indole-3-carbonitrile	0.54123	0.932926	0.938392
Feruloyl Putrescine	1.15908	0.932999	1.12648
DG 18:1_18:1	0.652798	0.933313	0.932669
LNAPE 16:1/N-16:0	0.830286	0.933534	0.920912
(4-nitrophenyl)(2,3,4,5,6-pentamethylphenyl)methanone	0.204062	0.933894	1.09091
1-(3,4-dimethylphenyl)-3-piperidinopyrrolidine-2,5-dione	0.432108	0.934068	1.06119
L-Alanyl-L-proline	1.24746	0.93956	0.955553
SM 9:1;2O/32:1	0.449678	0.939956	1.11096
ALK	0.377006	0.941795	0.931417
Leucylproline	1.86512	0.943577	0.948152
PC 19:2_19:2	0.555182	0.946121	0.974102
Ala-trp	0.249935	0.948074	0.912828
Alanyltyrosine	0.250039	0.952274	0.928579
3-Methoxy prostaglandin F1α	0.387908	0.952342	0.969273
PS 40:4	0.779078	0.955831	1.0781
Gly-Tyr	0.459198	0.956349	1.06646
Riboflavin	0.244159	0.957796	1.00356
(1R,2R)-trans-N-Boc-1,2-cyclohexanediamine	0.506758	0.957874	0.98146
8-Bromoguanosine	0.441552	0.958057	1.03219
Ala-Val	0.240459	0.958106	0.937073
HNH	1.08756	0.961771	1.01951
1-(3-phenylpropanoyl)-4-piperidinecarboxylic acid	0.228106	0.964794	1.04857
5'-O-Methylthymidine	0.226306	0.965623	1.06038
N-(5-Aminopentyl)acetamide	0.20965	0.965904	1.06083
GNK	0.223997	0.96828	0.943717
Perillartine	0.82837	0.968414	1.05754
1-(1-adamantyl)-2-[(2-chloro-4-fluorophenyl)thio]ethan-1-one	0.23269	0.970601	0.948932
PC O-38:8	0.9682	0.971411	1.02407
5-Hydroxytryptophol	0.944004	0.97174	1.01021
IRH	0.482778	0.971879	0.952475
Xanthine	0.470464	0.974573	1.01141
Gly-Phe	1.3008	0.975324	0.96729
5-[(10Z)-14-(3,5-dihydroxyphenyl)tetradec-10-en-1-yl]benzene-1,3-diol	0.224688	0.977393	1.0319
PS 40:5	0.632402	0.977469	1.02357
5-Methyl-2'-deoxycytidine	0.234907	0.979437	0.969553
5-(6-hydroxy-6-methyloctyl)-2,5-dihydrofuran-2-one	0.541374	0.979649	0.996434
N-(4-chlorophenyl)-N'-cyclohexylthiourea	1.10494	0.980231	0.985418
Ne-(1-Carboxymethyl)-L-lysine	1.48088	0.980741	1.02931
LPE 20:0	0.653737	0.981602	0.98835
Docosahexaenoic Acid	1.41926	0.981955	0.994004
SM 8:0;2O/26:0	1.11256	0.985209	1.01315
6 β-Hydroxycortisol	0.403524	0.985669	0.995709
Dinophysistoxin-1	1.23566	0.986386	1.00453
LPI 20:4	0.857692	0.986469	0.9938
Asp-glu	0.625292	0.987242	0.990882
L-Glutathione (reduced)	1.35636	0.988566	1.00256
ERH	1.48908	0.989043	1.00738
α-Estradiol	0.86	0.991168	0.988551
LPS 18:0	0.569022	0.991447	1.0051
PC 15:0_15:0	1.17502	0.991905	1.00665
Citicoline	1.34882	0.994292	1.00667
SLK	0.981332	0.994302	0.991477
Nicotinate ribonucleoside	0.309482	0.997003	1.00144
3-(3,4,5-trimethoxyphenyl)propanoic acid	0.511414	0.997078	1.00144
KPH	1.0444	0.998721	1.00038
2,3-Dinor-TXB2	0.227688	0.999329	1.00098
Rutarin	0.544176	0.999993	0.999996
